# Supplementary material for: The huntingtin inclusion is a dynamic phase-separated compartment
Source: Life Sci Alliance. 2019 Sep 16;2(5):e201900489. doi: 10.26508/lsa.201900489 (PMC6749095; doi:10.26508/lsa.201900489)
Supplement: Supplementary file 7 [file LSA-2019-00489_TableS2.xlsx]

## Sheet: Sheet1
Table S2 Primers used in this study.
Primer function	Forward	Reverse
Htt sub-cloning	TTAATCTAGAATGGCGACCCTGGAAAAGCTGATG	TTAAGTCGACTTACTTGTACAGCTCGTCCATGCCGAG
Spc42 tagging	TATGTCAGAAACATTCGCAACTCCCACTCCCAATAATCGAGGTGACGGTGCTGGTTTA	ACGCTTTAAGAATGCGCCATACTCCTTAACTGCTTTTTAAAATCGATGAATTCGAGCTCG
Spc72 tagging	GAGTCATTGAGATCGAAACTTTTCAACCTATCAATCAACAATCCCGGTGACGGTGCTGGTTTA	ACTGAGTGTTACATTAAATATATTTATATATAAACGTATGATATATCGATGAATTCGAGCTCG
Nic96 tagging	CCAAGGGAAACGTACAGCACTTTAATTAATATAGACGTCTCTCTAGGTGACGGTGCTGGTTTA	TGATATATAGATATAAACAAAAATATACAATATTTAAAAAAATCAATCGATGAATTCGAGCTCG
Hsp104 tagging	ATGACGATAATGAGGACAGTATGGAAATTGATGATGACCTAGATGGTGACGGTGCTGGTTTA	TACTGATTCTTGTTCGAAAGTTTTTAAAAATCACACTATATTAAAATCGATGAATTCGAGCTCG
hsp104 deletion	TCGTGGTAGTGTTTGCTGTTCCTAAC	GGACCAATCCGCGTGTGTTTTATACTTC
rnq1 deletion	TCTCACTGTCCGCAACTCATTAAAAGATACC	CTGACAACAAAATTGTCTTGCAGCCCAA
pep4 deletion	TCGAGGCCGCGATTAAATTCCAAC	GGGCAGCAGCATAGAACAATGGATTC
