# Supplementary material for: The huntingtin inclusion is a dynamic phase-separated compartment
Source: Life Sci Alliance. 2019 Sep 16;2(5):e201900489. doi: 10.26508/lsa.201900489 (PMC6749095; doi:10.26508/lsa.201900489)
Supplement: Supplementary file 8 [file LSA-2019-00489_TableS3.xlsx]

## Sheet: Sheet1
Table S3 Strains used in this study.
Strain	Genotype	Source
BY4741	MATa his3Δ1 leu2Δ0 met15Δ0 ura3Δ0	Open Biosystems
mHtt(72Q)-GFP	MATa his3Δ1 leu2Δ0 met15Δ0 ura3Δ0 pEB4 [pGDP-mHtt(72Q)-GFP::LEU2]	This study
Htt(25Q)-GFP	MATa his3Δ1 leu2Δ0 met15Δ0 ura3Δ00 pEB9 [pGDP-Htt(25Q)-GFP::LEU2]	This study
Spc42-mCherry; mHtt(72Q)-GFP	MATa his3∆1 leu2∆0 met15∆0 ura3∆0 Spc42-yEpolylinker-mCherry-hphMX4 pEB4 [pGDP-mHtt(72Q)-GFP::LEU2]	This study
Spc42-mCherry; mHtt(103Q)-GFP	MATa his3∆1 leu2∆0 met15∆0 ura3∆0 Spc42-yEpolylinker-mCherry-hphMX4 pEB11 [pGDP-mHtt(103Q)-GFP::LEU2]	This study
Spc72-mCherry; mHtt(72Q)-GFP	MATa his3∆1 leu2∆0 met15∆0 ura3∆0 Spc72-yEpolylinker-mCherry-hphMX4 pEB4 [pGDP-mHtt(72Q)-GFP::LEU2]	This study
Vph1-mCherry; mHtt(72Q)-GFP	MATa his3∆1 leu2∆0 met15∆0 ura3∆0 Vph1-yEpolylinker-mCherry-hphMX4 pEB4 [pGDP-mHtt(72Q)-GFP::LEU2]	This study
GFP-Atg8; mHtt(72Q)-mCherry	MATa his3∆1 leu2∆0 met15∆0 ura3∆0 GFP::Atg8 pEB14 [pGDP-mHtt(72Q)-mCherry::LEU2]	This study
Nic96-mCherry; mHtt(72Q)-GFP	MATa his3∆1 leu2∆0 met15∆0 ura3∆0 Nic96-yEpolylinker-mCherry-hphMX4 pEB4 [pGDP-mHtt(72Q)-GFP::LEU2]	This study
Hsp104-mCherry; mHtt(72Q)-GFP	MATa his3∆1 leu2∆0 met15∆0 ura3∆0 Hsp104-yEpolylinker-mCherry-hphMX4 pEB4 [pGDP-mHtt(72Q)-GFP::LEU2]	This study
Hsp104Δ; mHtt(72Q)-GFP	MATa his3Δ1 leu2Δ0 met15Δ0 ura3Δ0 hsp104:: kanMX4 pEB4 [pGDP-mHtt(72Q)-GFP::LEU2]	This study
Hsp104-mCherry; mHtt(25Q)-GFP	MATa his3Δ1 leu2Δ0 met15Δ0 ura3Δ0 hsp104::kanMX4 pEB9 [pGDP-mHtt(25Q)-GFP::LEU2]	This study
mHtt(72Q)-mEos2	MATa his3∆1 leu2∆0 met15∆0 ura3∆0 pEB16 [pGDP-mHtt(72Q)-mEos2::LEU2]	This study
Pep4Δ; mHtt(72Q)-GFP	MATa his3Δ1 leu2Δ0 met15Δ0 ura3Δ0 pep4::kanMX4 pEB4 [pGDP-mHtt(72Q)-GFP::LEU2]	This study
Pep4Δ; Htt(25Q)-GFP	MATa his3Δ1 leu2Δ0 met15Δ0 ura3Δ0 pep4::kanMX4 pEB9 [pGDP-Htt(25Q)-GFP::LEU2]	This study
Rnq1Δ; mHtt(72Q)-GFP	MATa his3Δ1 leu2Δ0 met15Δ0 ura3Δ0 rnq1::kanMX4 pEB4 [pGDP-mHtt(72Q)-GFP::LEU2]	This study
